# Supplementary material for: Early correlates of visual awareness are affected by self-related information
Source: Neurosci Conscious. 2026 Jul 30;2026(1):niag042. doi: 10.1093/nc/niag042 (PMC13422636; doi:10.1093/nc/niag042)
Supplement: Supplementary_material_niag042 [file supplementary_material_niag042.zip]

Archive with 3 entries (3 files):
- Supplementary_Material_Ciorlietal.docx
- Supplementary Figure S2.png
- Supplementary Figure S1.png
